# Supplementary material for: Central Taurine Attenuates Hyperthermia and Isolation Stress Behaviors Augmented by Corticotropin-Releasing Factor with Modifying Brain Amino Acid Metabolism in Neonatal Chicks
Source: Metabolites. 2022 Jan 16;12(1):83. doi: 10.3390/metabo12010083 (PMC8781603; doi:10.3390/metabo12010083)
Supplement: Supplementary file 1 [file metabolites-12-00083-s001.zip]

Archive with 1 entries (1 files):
- metabolites-1542022-supplementary.pdf
